# Supplementary material for: Prognostic Performance of the Korean Triage and Acuity Scale Combined with the National Early Warning Score for Predicting Mortality and ICU Admission at Emergency Department Triage: A Retrospective Observational Study
Source: Diagnostics (Basel). 2026 Jan 21;16(2):345. doi: 10.3390/diagnostics16020345 (PMC12839814; doi:10.3390/diagnostics16020345)
Supplement: Supplementary file 1 [file diagnostics-16-00345-s001.zip]

Archive with 1 entries (1 files):
- diagnostics-4075402-supplementary.pdf
